# Supplementary material for: UITOTO: a software for generating molecular diagnoses for species descriptions
Source: Cladistics. 2025 Dec 20;42(2):193–205. doi: 10.1111/cla.70023 (PMC12977935; doi:10.1111/cla.70023)
Supplement: Supplementary file 8 — Data S1. Scripts. [file CLA-42-193-s005.zip]

Archive with 4 entries (4 files):
- ScriptIdentification.R.txt
- ScriptSearchDMC.R.txt
- ConfuClass.R.txt
- ScriptConfuClassi.R.txt
